# Supplementary material for: Serological Evidence of Exposure to Onyong-Nyong and Chikungunya Viruses in Febrile Patients of Rural Taita-Taveta County and Urban Kibera Informal Settlement in Nairobi, Kenya
Source: Viruses. 2022 Jun 13;14(6):1286. doi: 10.3390/v14061286 (PMC9230508; doi:10.3390/v14061286)
Supplement: Supplementary file 1 [file viruses-14-01286-s001.zip]

Archive with 1 entries (1 files):
- viruses-1703577-supplementary.xlsx
