# Supplementary material for: Serological Evidence of Exposure to Onyong-Nyong and Chikungunya Viruses in Febrile Patients of Rural Taita-Taveta County and Urban Kibera Informal Settlement in Nairobi, Kenya
Source: Viruses. 2022 Jun 13;14(6):1286. doi: 10.3390/v14061286 (PMC9230508; doi:10.3390/v14061286)
Supplement: Supplementary file 1 [file viruses-14-01286-s001.zip › viruses-1703577-supplementary.xlsx]

## Sheet: Sheet1
	Supplementary Table S1: Characteristics of samples that tested positive for alphavirus antibodies on Plaque Reduction Neutralization Tests (PRNT)
	Sample ID	CHIKV IgG IFA	CHIKV IgG IFA Titers	CHIKV IgM ELISA	CHIKV PRNT Titers	ONNV PRNT titers	ONNV/CHIKV PRNT Titer Ratio	Interpretation Positive (+) or Negative (-)	Sex	Age (years)	Travel History	Fever duration (days)	Location
	1061	Pos	Not Done	Not Done	80	80	1	CHIKV+, ONNV+	Female	34	No	1	Kibera
	785	Pos	40	Pos	200	320	1.6	CHIKV+, ONNV+	Female	16	No	4	Kibera
	795	Pos	160	Pos	240	160	0.666667	CHIKV+, ONNV+	Male	11	Yes	3	Kibera
	408	Pos	2560	Neg	240	320	1.33333	CHIKV+, ONNV+	Female	50	No	1	Taita-Taveta
	477	Pos	160	Neg	60	80	1.33333	CHIKV+, ONNV+	Male	58	No	4	Taita-Taveta
	485	Pos	640	Neg	100	160	1.6	CHIKV+, ONNV+	Female	25	No	3	Taita-Taveta
	846	Pos	40	Neg	60	80	1.33333	CHIKV+, ONNV+	Male	25	Yes	3	Kibera
	1062	Pos	Not Done	Neg	320	320	1	CHIKV+, ONNV+	Female	23	No	2	Kibera
	1078	Pos	160	Neg	240	320	1.33333	CHIKV+, ONNV+	Male	32	No		Kibera
	1089	Pos		Neg	240	320	1.33333	CHIKV+, ONNV+	Female	29	No	2	Kibera
	732	Pos	40	Neg	240	320	1.33333	CHIKV+, ONNV+	Female	24	No	4	Kibera
	780	Pos	160	Neg	160	240	1.5	CHIKV+, ONNV+	Female	40	Yes	2	Kibera
	897	Pos	160	Neg	200	320	1.6	CHIKV+, ONNV+	Male	22		7	Kibera
	770	Pos	40	Neg	240	80	0.333333	CHIKV+, ONNV+	Male	35	No	1	Kibera
	277	Neg	Not Done	Pos	320	40	0.125	CHIKV+, ONNV-	Female	19	Yes	1	Taita-Taveta
	767	Pos	40	Pos	60	320	5.33333	CHIKV-, ONNV+	Male	53	Yes	2	Kibera
	243	Pos	640	Neg	40	320	8	CHIKV-, ONNV+	Female		Yes	2	Taita-Taveta
	252	Pos	640	Neg	60	320	5.33333	CHIKV-, ONNV+	Male	38	Yes	5	Taita-Taveta
	416B	Pos	160	Neg	60	240	4	CHIKV-, ONNV+	Male	59	No	1	Taita-Taveta
	506	Pos	160	Neg	60	120	2	CHIKV-, ONNV+	Female	71	No	2	Taita-Taveta
	749	Pos	40	Neg	100	240	2.4	CHIKV-, ONNV+	Female	30	No	3	Kibera
	703	Pos	40	Neg	40	160	4	CHIKV-, ONNV+	Female	22	No	2	Kibera
	748	Pos	40	Neg	80	320	4	CHIKV-, ONNV+	Male	43	Yes	2	Kibera
	757	Pos	40	Neg	120	320	2.66667	CHIKV-, ONNV+	Female	30	No	2	Kibera
	763	Pos	40	Neg	80	320	4	CHIKV-, ONNV+	Male	17	No	2	Kibera
	768	Pos	10	Neg	40	80	2	CHIKV-, ONNV+	Female	48	No	1	Kibera
	774	Pos	10	Neg	40	240	6	CHIKV-, ONNV+	Male	40	Yes	4	Kibera
	777	Pos	40	Neg	160	320	2	CHIKV-, ONNV+	Female	32	No	2	Kibera
	786	Pos	10	Neg	40	240	6	CHIKV-, ONNV+	Male	34	Yes	1	Kibera
	703	Neg	Not Done	Neg	40	160	4	CHIKV-, ONNV+	Female	26	Yes	2	Kibera
	Summary	Pos=28, Neg=2		Pos=4, Neg=25				CHIKV+ = 15 ONNV+ =29	Female=17 Male=13	Mean=34 years	Yes=11 No=18	Mean= 2.4 days	Taita Taveta = 8, Kibera = 22
	KEY: Positive samples are highlighted in a red. Samples were considered as PRNT positive if the PRNT titer was >40, positive for ONNV if ONNV titers were at least two fold higher than CHIKV titers and CHIKV positive if CHIKV titers were at least four-fold higher than ONNV titers. PRNT = Plaque reduction neutralization tests, CHIKV = Chikungunya virus, ONNV = Onyong-nyong virus, IFA = Immunofluore…
